# Supplementary material for: Temporal Trends in Lower Respiratory Infection Mortality in Ecuador, 2012–2022
Source: Trop Med Infect Dis. 2026 Jan 12;11(1):21. doi: 10.3390/tropicalmed11010021 (PMC12846537; doi:10.3390/tropicalmed11010021)
Supplement: Supplementary file 1 [file tropicalmed-11-00021-s001.zip]

Archive with 1 entries (1 files):
- Supplementary_tropicalmed-4071531.pdf
